# Supplementary material for: Genomics of hybrid parallel origin in Aquilegia ecalcarata
Source: BMC Ecol Evol. 2024 Jun 6;24:75. doi: 10.1186/s12862-024-02266-7 (PMC11155106; doi:10.1186/s12862-024-02266-7)
Supplement: Supplementary file 2 — Supplementary Material 2 [file 12862_2024_2266_MOESM2_ESM.xlsx]

## Sheet: Table S1
Table S1 Overview of sample information.
Clades	Species	Population	Herbarium	Voucher	Identified by	Country	Latitude(N)	Longitude(E)	GenBank accession numbers	sequencing depth
Eastern	A. kansuensis	SN6704	SNNU	SN6701	Fang-Dong Geng	Shaanxi	32°06'22"	109°6'57"	SRR15649940	20×
		SN6713	SNNU	SN6701	Fang-Dong Geng	Shaanxi	32°06'22"	109°6'57"	SRR15649941	20×
		SN6719	SNNU	SN6701	Fang-Dong Geng	Shaanxi	32°06'22"	109°6'57"	SRR15649943	20×
		SN6725	SNNU	SN6701	Fang-Dong Geng	Shaanxi	32°06'22"	109°6'57"	SRR15650001	20×
		SN6730	SNNU	SN6701	Fang-Dong Geng	Shaanxi	32°06'22"	109°6'57"	SRR15650002	20×
		HB0101	SNNU	HB0101	Fang-Dong Geng	Hubei	31°26' 2"	110°21'46"	SRR15649918	20×
		HB0105	SNNU	HB0101	Fang-Dong Geng	Hubei	31°26' 2"	110°21'46"	SRR15649919	20×
		HB0114	SNNU	HB0101	Fang-Dong Geng	Hubei	31°26' 2"	110°21'46"	SRR15649920	20×
		HB0123	SNNU	HB0101	Fang-Dong Geng	Hubei	31°26' 2"	110°21'46"	SRR15649922	20×
		HB0131	SNNU	HB0101	Fang-Dong Geng	Hubei	31°26' 2"	110°21'46"	SRR15649923	20×
		CQ0402	SNNU	CQ0401	Fang-Dong Geng	Chongqing	32°2'34"	108°50' 9"	SRR15649924	20×
		CQ0407	SNNU	CQ0401	Fang-Dong Geng	Chongqing	32°2'34"	108°50' 9"	SRR15649925	20×
		CQ0416	SNNU	CQ0401	Fang-Dong Geng	Chongqing	32°2'34"	108°50' 9"	SRR15649926	20×
		CQ0421	SNNU	CQ0401	Fang-Dong Geng	Chongqing	32°2'34"	108°50' 9"	SRR15649927	20×
		CQ0428	SNNU	CQ0401	Fang-Dong Geng	Chongqing	32°2'34"	108°50' 9"	SRR15649928	20×
		CQ0101	SNNU	CQ0101	Fang-Dong Geng	Chongqing	29°1'44"	107°13'37"	SRR15649935	20×
		CQ0105	SNNU	CQ0101	Fang-Dong Geng	Chongqing	29°1'44"	107°13'37"	SRR15649936	20×
		CQ0115	SNNU	CQ0101	Fang-Dong Geng	Chongqing	29°1'44"	107°13'37"	SRR15649937	20×
		CQ0125	SNNU	CQ0101	Fang-Dong Geng	Chongqing	29°1'44"	107°13'37"	SRR15649938	20×
		CQ0134	SNNU	CQ0101	Fang-Dong Geng	Chongqing	29°1'44"	107°13'37"	SRR15649939	20×
		CQ0306	SNNU	CQ0301	Fang-Dong Geng	Chongqing	31°30'40"	109°41' 9"	SRR15649929	20×
		CQ0312	SNNU	CQ0301	Fang-Dong Geng	Chongqing	31°30'40"	109°41' 9"	SRR15649930	20×
		CQ0318	SNNU	CQ0301	Fang-Dong Geng	Chongqing	31°30'40"	109°41' 9"	SRR15649931	20×
		CQ0325	SNNU	CQ0301	Fang-Dong Geng	Chongqing	31°30'40"	109°41' 9"	SRR15649932	20×
		CQ0330	SNNU	CQ0301	Fang-Dong Geng	Chongqing	31°30'40"	109°41' 9"	SRR15649933	20×
		SN3301	SNNU	SN2301	Fang-Dong Geng	Shaanxi	32°48' 0"	106°39'16"	SRR15650008	20×
		SN3312	SNNU	SN2301	Fang-Dong Geng	Shaanxi	32°48' 0"	106°39'16"	SRR15650009	20×
		SN3320	SNNU	SN2301	Fang-Dong Geng	Shaanxi	32°48' 0"	106°39'16"	SRR15650010	20×
		SN3332	SNNU	SN2301	Fang-Dong Geng	Shaanxi	32°48' 0"	106°39'16"	SRR15650012	20×
		SN3340	SNNU	SN2301	Fang-Dong Geng	Shaanxi	32°48' 0"	106°39'16"	SRR15650013	20×
		SN2101	SNNU	SN2101	Fang-Dong Geng	Shaanxi	32°1' 1"	109°18'36"	SRR15650120	20×
		SN2105	SNNU	SN2101	Fang-Dong Geng	Shaanxi	32°1' 1"	109°18'36"	SRR15650121	20×
		SN2110	SNNU	SN2101	Fang-Dong Geng	Shaanxi	32°1' 1"	109°18'36"	SRR15650122	20×
		SN2113	SNNU	SN2101	Fang-Dong Geng	Shaanxi	32°1' 1"	109°18'36"	SRR15650124	20×
		SN2140	SNNU	SN2101	Fang-Dong Geng	Shaanxi	32°1' 1"	109°18'36"	SRR15650125	20×
		SN2201	SNNU	SN2201	Fang-Dong Geng	Shaanxi	32°1' 1"	109°18'36"	SRR15650014	20×
		SN2206	SNNU	SN2201	Fang-Dong Geng	Shaanxi	32°1' 1"	109°18'36"	SRR15650015	20×
		SN2211	SNNU	SN2201	Fang-Dong Geng	Shaanxi	32°1' 1"	109°18'36"	SRR15650016	20×
		SN2216	SNNU	SN2201	Fang-Dong Geng	Shaanxi	32°1' 1"	109°18'36"	SRR15650018	20×
		SN2222	SNNU	SN2201	Fang-Dong Geng	Shaanxi	32°1' 1"	109°18'36"	SRR15650019	20×
	A. ecalcarata	HB0301	SNNU	HB0301	Fang-Dong Geng	Hubei	31°27'53"	110°16' 4"	SRR15649898	20×
		HB0305	SNNU	HB0301	Fang-Dong Geng	Hubei	31°27'53"	110°16' 4"	SRR15649899	20×
		HB0313	SNNU	HB0301	Fang-Dong Geng	Hubei	31°27'53"	110°16' 4"	SRR15649900	20×
		HB0327	SNNU	HB0301	Fang-Dong Geng	Hubei	31°27'53"	110°16' 4"	SRR15649901	20×
		HB0329	SNNU	HB0301	Fang-Dong Geng	Hubei	31°27'53"	110°16' 4"	SRR15649902	20×
		CQ0205	SNNU	CQ0201	Fang-Dong Geng	Chongqing	29°2' 9"	107°11' 6"	SRR15649909	20×
		CQ0210	SNNU	CQ0201	Fang-Dong Geng	Chongqing	29°2' 9"	107°11' 6"	SRR15649910	20×
		CQ0215	SNNU	CQ0201	Fang-Dong Geng	Chongqing	29°2' 9"	107°11' 6"	SRR15649911	20×
		CQ0227	SNNU	CQ0201	Fang-Dong Geng	Chongqing	29°2' 9"	107°11' 6"	SRR15649912	20×
		CQ0235	SNNU	CQ0201	Fang-Dong Geng	Chongqing	29°2' 9"	107°11' 6"	SRR15649913	20×
		GZ0101	SNNU	GZ0101	Fang-Dong Geng	Guizhou	27°54'50"	108°41'34"	SRR15649904	20×
		GZ0107	SNNU	GZ0101	Fang-Dong Geng	Guizhou	27°54'50"	108°41'34"	SRR15649905	20×
		GZ0115	SNNU	GZ0101	Fang-Dong Geng	Guizhou	27°54'50"	108°41'34"	SRR15649906	20×
		GZ0122	SNNU	GZ0101	Fang-Dong Geng	Guizhou	27°54'50"	108°41'34"	SRR15649907	20×
		GZ0130	SNNU	GZ0101	Fang-Dong Geng	Guizhou	27°54'50"	108°41'34"	SRR15649908	20×
		QH0401	SNNU	QH0401	Fang-Dong Geng	Qinghai	36°54'57"	102°24'54"	SRR15649893	20×
		QH0402	SNNU	QH0401	Fang-Dong Geng	Qinghai	36°54'57"	102°24'54"	SRR15649894	20×
		QH0403	SNNU	QH0401	Fang-Dong Geng	Qinghai	36°54'57"	102°24'54"	SRR15649895	20×
		QH0404	SNNU	QH0401	Fang-Dong Geng	Qinghai	36°54'57"	102°24'54"	SRR15649896	20×
		QH0405	SNNU	QH0401	Fang-Dong Geng	Qinghai	36°54'57"	102°24'54"	SRR15649897	20×
		GS1201	SNNU	GS1201	Fang-Dong Geng	Gansu	34°19'15"	103°35'38"	SRR15650053	20×
		GS1203	SNNU	GS1201	Fang-Dong Geng	Gansu	34°19'15"	103°35'38"	SRR15650054	20×
		GS1212	SNNU	GS1201	Fang-Dong Geng	Gansu	34°19'15"	103°35'38"	SRR15650055	20×
		GS1216	SNNU	GS1201	Fang-Dong Geng	Gansu	34°19'15"	103°35'38"	SRR15650056	20×
		GS1219	SNNU	GS1201	Fang-Dong Geng	Gansu	34°19'15"	103°35'38"	SRR15650057	20×
		GS3111	SNNU	GS3101	Fang-Dong Geng	Gansu	36°41'14"	102°42'21"	SRR15650047	20×
		GS3116	SNNU	GS3101	Fang-Dong Geng	Gansu	36°41'14"	102°42'21"	SRR15650048	20×
		GS3124	SNNU	GS3101	Fang-Dong Geng	Gansu	36°41'14"	102°42'21"	SRR15650049	20×
		GS3132	SNNU	GS3101	Fang-Dong Geng	Gansu	36°41'14"	102°42'21"	SRR15650050	20×
		GS3140	SNNU	GS3101	Fang-Dong Geng	Gansu	36°41'14"	102°42'21"	SRR15650051	20×
		GS2201	SNNU	GS2201	Fang-Dong Geng	Gansu	35°47'49"	104°3'32"	SRR15649915	20×
		GS2202	SNNU	GS2201	Fang-Dong Geng	Gansu	35°47'49"	104°3'32"	SRR15649916	20×
		GS2203	SNNU	GS2201	Fang-Dong Geng	Gansu	35°47'49"	104°3'32"	SRR15649917	20×
		GS2204	SNNU	GS2201	Fang-Dong Geng	Gansu	35°47'49"	104°3'32"	SRR15650045	20×
		GS2205	SNNU	GS2201	Fang-Dong Geng	Gansu	35°47'49"	104°3'32"	SRR15650046	20×
		SN0801	SNNU	SN0801	Fang-Dong Geng	Shanxi	33°49'22"	108°36'18"	SRR15650194	20×
		SN0807	SNNU	SN0801	Fang-Dong Geng	Shanxi	33°49'22"	108°36'18"	SRR15650195	20×
		SN0811	SNNU	SN0801	Fang-Dong Geng	Shanxi	33°49'22"	108°36'18"	SRR15650196	20×
		SN0815	SNNU	SN0801	Fang-Dong Geng	Shanxi	33°49'22"	108°36'18"	SRR15650197	20×
		SN0821	SNNU	SN0801	Fang-Dong Geng	Shanxi	33°49'22"	108°36'18"	SRR15650198	20×
		SN1204	SNNU	SN1201	Fang-Dong Geng	Shaanxi	33°28'18"	108°29'46"	SRR15650206	20×
		SN1210	SNNU	SN1201	Fang-Dong Geng	Shaanxi	33°28'18"	108°29'46"	SRR15650207	20×
		SN1216	SNNU	SN1201	Fang-Dong Geng	Shaanxi	33°28'18"	108°29'46"	SRR15650208	20×
		SN1220	SNNU	SN1201	Fang-Dong Geng	Shaanxi	33°28'18"	108°29'46"	SRR15650209	20×
		SN1231	SNNU	SN1201	Fang-Dong Geng	Shaanxi	33°28'18"	108°29'46"	SRR15650210	20×
		SN0601	SNNU	SN0601	Fang-Dong Geng	Shaanxi	34°12'21"	106°35'34"	SRR15650199	20×
		SN0607	SNNU	SN0601	Fang-Dong Geng	Shaanxi	34°12'21"	106°35'34"	SRR15650200	20×
		SN0613	SNNU	SN0601	Fang-Dong Geng	Shaanxi	34°12'21"	106°35'34"	SRR15650201	20×
		SN0619	SNNU	SN0601	Fang-Dong Geng	Shaanxi	34°12'21"	106°35'34"	SRR15650202	20×
		SN0625	SNNU	SN0601	Fang-Dong Geng	Shaanxi	34°12'21"	106°35'34"	SRR15650203	20×
		SN0301	SNNU	SN0301	Fang-Dong Geng	Shanxi	34°0'46"	107°48'32"	SRR15650211	20×
		SN0305	SNNU	SN0301	Fang-Dong Geng	Shanxi	34°0'46"	107°48'32"	SRR15650212	20×
		SN0313	SNNU	SN0301	Fang-Dong Geng	Shanxi	34°0'46"	107°48'32"	SRR15649889	20×
		SN0327	SNNU	SN0301	Fang-Dong Geng	Shanxi	34°0'46"	107°48'32"	SRR15649890	20×
		SN0329	SNNU	SN0301	Fang-Dong Geng	Shanxi	34°0'46"	107°48'32"	SRR15649891	20×
Western	A. kansuensis	SC3101	SNNU	SC3101	Fang-Dong Geng	Sichuan	28°20'39"	103°42'18"	SRR15650109	20×
		SC3108	SNNU	SC3101	Fang-Dong Geng	Sichuan	28°20'39"	103°42'18"	SRR15650111	20×
		SC3116	SNNU	SC3101	Fang-Dong Geng	Sichuan	28°20'39"	103°42'18"	SRR15650112	20×
		SC3123	SNNU	SC3101	Fang-Dong Geng	Sichuan	28°20'39"	103°42'18"	SRR15650113	20×
		SC3130	SNNU	SC3101	Fang-Dong Geng	Sichuan	28°20'39"	103°42'18"	SRR15650114	20×
		SC3201	SNNU	SC3201	Fang-Dong Geng	Sichaun	28°9'51"	102°42' 5"	SRR15650104	20×
		SC3208	SNNU	SC3201	Fang-Dong Geng	Sichaun	28°9'51"	102°42' 5"	SRR15650105	20×
		SC3215	SNNU	SC3201	Fang-Dong Geng	Sichaun	28°9'51"	102°42' 5"	SRR15650106	20×
		SC3223	SNNU	SC3201	Fang-Dong Geng	Sichaun	28°9'51"	102°42' 5"	SRR15650107	20×
		SC3231	SNNU	SC3201	Fang-Dong Geng	Sichaun	28°9'51"	102°42' 5"	SRR15650108	20×
		SC3302	SNNU	SC3301	Fang-Dong Geng	Sichaun	27°38'25"	102°20'16"	SRR15650098	20×
		SC3308	SNNU	SC3301	Fang-Dong Geng	Sichaun	27°38'25"	102°20'16"	SRR15650100	20×
		SC3315	SNNU	SC3301	Fang-Dong Geng	Sichaun	27°38'25"	102°20'16"	SRR15650101	20×
		SC3323	SNNU	SC3301	Fang-Dong Geng	Sichaun	27°38'25"	102°20'16"	SRR15650102	20×
		SC3331	SNNU	SC3301	Fang-Dong Geng	Sichaun	27°38'25"	102°20'16"	SRR15650103	20×
		SC3401	SNNU	SC3401	Fang-Dong Geng	Sichuan	29°23'18"	102°49'42"	SRR15650068	20×
		SC3404	SNNU	SC3401	Fang-Dong Geng	Sichuan	29°23'18"	102°49'42"	SRR15650094	20×
		SC3406	SNNU	SC3401	Fang-Dong Geng	Sichuan	29°23'18"	102°49'42"	SRR15650095	20×
		SC3411	SNNU	SC3401	Fang-Dong Geng	Sichuan	29°23'18"	102°49'42"	SRR15650096	20×
		SC3418	SNNU	SC3401	Fang-Dong Geng	Sichuan	29°23'18"	102°49'42"	SRR15650097	20×
		SC1605	SNNU	SC1601	Fang-Dong Geng	Sichuan	29°59'42"	101°57'34"	SRR15650115	20×
		SC1614	SNNU	SC1601	Fang-Dong Geng	Sichuan	29°59'42"	101°57'34"	SRR15650116	20×
		SC1630	SNNU	SC1601	Fang-Dong Geng	Sichuan	29°59'42"	101°57'34"	SRR15650117	20×
	A. ecalcarata	SC1301	SNNU	SC1301	Fang-Dong Geng	Sichuan	29°59' 5"	100°54'25"	SRR15650161	20×
		SC1307	SNNU	SC1301	Fang-Dong Geng	Sichuan	29°59' 5"	100°54'25"	SRR15650162	20×
		SC1315	SNNU	SC1301	Fang-Dong Geng	Sichuan	29°59' 5"	100°54'25"	SRR15650163	20×
		SC1323	SNNU	SC1301	Fang-Dong Geng	Sichuan	29°59' 5"	100°54'25"	SRR15650164	20×
		SC1330	SNNU	SC1301	Fang-Dong Geng	Sichuan	29°59' 5"	100°54'25"	SRR15650165	20×
		SC1401	SNNU	SC1401	Fang-Dong Geng	Sichuan	30°19'47"	99°21' 7"	SRR15650155	20×
		SC1405	SNNU	SC1401	Fang-Dong Geng	Sichuan	30°19'47"	99°21' 7"	SRR15650156	20×
		SC1408	SNNU	SC1401	Fang-Dong Geng	Sichuan	30°19'47"	99°21' 7"	SRR15650157	20×
		SC1414	SNNU	SC1401	Fang-Dong Geng	Sichuan	30°19'47"	99°21' 7"	SRR15650158	20×
		SC1430	SNNU	SC1401	Fang-Dong Geng	Sichuan	30°19'47"	99°21' 7"	SRR15650159	20×
		SC0101	SNNU	SC0101	Fang-Dong Geng	Sichuan	30°53'24"	102°59'27"	SRR15650183	20×
		SC0108	SNNU	SC0101	Fang-Dong Geng	Sichuan	30°53'24"	102°59'27"	SRR15650184	20×
		SC0115	SNNU	SC0101	Fang-Dong Geng	Sichuan	30°53'24"	102°59'27"	SRR15650185	20×
		SC0122	SNNU	SC0101	Fang-Dong Geng	Sichuan	30°53'24"	102°59'27"	SRR15650186	20×
		SC0130	SNNU	SC0101	Fang-Dong Geng	Sichuan	30°53'24"	102°59'27"	SRR15650187	20×
		SC0601	SNNU	SC0601	Fang-Dong Geng	Sichuan	31°52'26"	102°15'14"	SRR15650093	20×
		SC0607	SNNU	SC0601	Fang-Dong Geng	Sichuan	31°52'26"	102°15'14"	SRR15650145	20×
		SC0615	SNNU	SC0601	Fang-Dong Geng	Sichuan	31°52'26"	102°15'14"	SRR15650146	20×
		SC0622	SNNU	SC0601	Fang-Dong Geng	Sichuan	31°52'26"	102°15'14"	SRR15650147	20×
		SC0630	SNNU	SC0601	Fang-Dong Geng	Sichuan	31°52'26"	102°15'14"	SRR15650148	20×
		SC0802	SNNU	SC0801	Fang-Dong Geng	Sichuan	30°53'38"	102°38'52"	SRR15650172	20×
		SC0808	SNNU	SC0801	Fang-Dong Geng	Sichuan	30°53'38"	102°38'52"	SRR15650173	20×
		SC0814	SNNU	SC0801	Fang-Dong Geng	Sichuan	30°53'38"	102°38'52"	SRR15650174	20×
		SC0820	SNNU	SC0801	Fang-Dong Geng	Sichuan	30°53'38"	102°38'52"	SRR15650175	20×
		SC0830	SNNU	SC0801	Fang-Dong Geng	Sichuan	30°53'38"	102°38'52"	SRR15650176	20×
		SC0501	SNNU	SC0501	Fang-Dong Geng	Sichuan	31°57'57"	98°39'50"	SRR15650150	20×
		SC0507	SNNU	SC0501	Fang-Dong Geng	Sichuan	31°57'57"	98°39'50"	SRR15650151	20×
		SC0515	SNNU	SC0501	Fang-Dong Geng	Sichuan	31°57'57"	98°39'50"	SRR15650152	20×
		SC0522	SNNU	SC0501	Fang-Dong Geng	Sichuan	31°57'57"	98°39'50"	SRR15650153	20×
		SC0530	SNNU	SC0501	Fang-Dong Geng	Sichuan	31°57'57"	98°39'50"	SRR15650154	20×
		SC0405	SNNU	SC0401	Fang-Dong Geng	Sichuan	30°51'54"	101°13'27"	SRR15650177	20×
		SC0411	SNNU	SC0401	Fang-Dong Geng	Sichuan	30°51'54"	101°13'27"	SRR15650178	20×
		SC0419	SNNU	SC0401	Fang-Dong Geng	Sichuan	30°51'54"	101°13'27"	SRR15650179	20×
		SC0426	SNNU	SC0401	Fang-Dong Geng	Sichuan	30°51'54"	101°13'27"	SRR15650180	20×
		SC0434	SNNU	SC0401	Fang-Dong Geng	Sichuan	30°51'54"	101°13'27"	SRR15650181	20×
		QH1101	SNNU	QH1101	Fang-Dong Geng	Qinghai	32°42'55"	100°54'48"	SRR15650188	20×
		QH1107	SNNU	QH1101	Fang-Dong Geng	Qinghai	32°42'55"	100°54'48"	SRR15650189	20×
		QH1115	SNNU	QH1101	Fang-Dong Geng	Qinghai	32°42'55"	100°54'48"	SRR15650190	20×
		QH1123	SNNU	QH1101	Fang-Dong Geng	Qinghai	32°42'55"	100°54'48"	SRR15650191	20×
		QH1130	SNNU	QH1101	Fang-Dong Geng	Qinghai	32°42'55"	100°54'48"	SRR15650192	20×
Outgroup	A. yabeana	NM0101	SNNU	NM0101	Fang-Dong Geng	Neimeng	41°19'35"	118°57'58"	SRR15649971	20×
		BJ0101	SNNU	BJ0101	Fang-Dong Geng	Beijing	40°2'25"	115°30'7"	SRR15650204	20×
		HA0101	SNNU	HA0101	Fang-Dong Geng	Henan	33°44'46"	111°39'22"	SRR15649964	20×

## Sheet: Table S2
Table S2 Relative likelihood and comparison of the different models
Population	model	Gene flow	Max(log10(likelihood))	No. of parameters	AIC	△AIC	w
EAST	model1	None	-862957	7	1725928	49326	0
	model2	Recent	-838291	10	1676602	0	1
	model3	Early	-854197	10	1708414	31809	0
	model4	Constant	NA	10	NA	NA	NA
WEST	model1	None	-4518664	7	9037342	560752	0
	model2	Recent	-4238285	10	8476590	0	1
	model3	Early	-4471903	10	8943826	467236	0
	model4	Constant	NA	10	NA	NA	NA
Note: Max(log10(likelihood)) is based on the best likelihood among the 50 independent runs for each model; AIC, Akaike’s information criterion value; ΔAIC, difference in AIC value from that of the strongest model; w, AIC weight.

## Sheet: Table S3
Table S3 Relative likelihood and comparison of the different models
Model	Gene flow	Max(log10(likelihood))	No. of parameters	AIC	△AIC	w
Single origin_1	Recent gene flow	-20499012	26	40998076	3292832	0
Single origin_2		-20423905	26	40847862	3142618	0
Single origin_3		-18911237	26	37822526	117282	0
Parallel origin		-18921497	26	37843046	137802	0
Hybrid parallel origin_1		-18881725	34	37763518	58274	0
Hybrid parallel origin_2		-18852588	34	37705244	0	1
Note: Max(log10(likelihood)) is based on the best likelihood among the 50 independent runs for each model; AIC, Akaike’s information criterion value; ΔAIC, difference in AIC value from that of the strongest model; w, AIC weight.

## Sheet: Table S4
Table S4 Inferred demographic parameters with 95% confidence intervals for the best-fitting demographic model of the Western populations
parameter	Point estimation	95% CI lower bound	95% CI upper bound
NANC2KANEC	7469	6328	8609
NANCECKANW	11608	9400	13816
MANC2ECW	11949	9586	14313
NECKANE	11741	11531	11950
NANCECKANE	25582	25366	25798
NANCECE	15144	17981	12306
NANCKANE	15791	12930	18651
NANCKANW	16770	13608	19931
NANCECW	11013	8612	13414
NKANW	21242	19675	22810
NECW	45110	40808	49411
NECE	4065	3841	4288
NAKNE	5630	5374	5885
MIG01	7e-09	-3.78e-10	1.44e-08
MIG10	1.15e-08	1.66e-08	6.39e-09
MIG02	3e-09	8.13e-10	5.2e-09
MIG20	3.33e-09	7.64e-10	5.89e-09
MIG13	2.38e-09	6.56e-10	4.1e-09
MIG31	1.21e-07	6.16e-08	1.81e-07
MIG23	7.75e-07	-4.74554e-10	1.55e-06
MIG32	4.93e-05	4.09e-05	5.77e-05
TDIV5	3083kya	3066kya	3100kya
TDIV4	2174kya	2150kya	2198kya
TDIV3	1629kya	1610kya	1648kya
TDIV2	1406kya	1394kya	1418kya
TDIV1	48kya	40kya	58kya
MIGEK	0.54	0.53	0.55

## Sheet: Table S5
Table S5 Comparison analysis of six models based on Migrate-n
Model	Log(marginal likelihoods)	LBF	Model-probability
1	-1.30754e+08	-3.10555e+06	0
2	-1.3141e+08	-3.76213e+06	0
3	-1.31357e+08	-3.70866e+06	0
4	-1.27652e+08	-3777.39	0
5	-1.42783e+08	-1.51349e+07	0
6	-1.27648e+08	0	1

## Sheet: Table S6
	Table S6 Gene ID associateed with enviroment and phenotype identified by Fst and XPCLR analysis in Eastern species
Annotation GO Terms	Gene ID	Description
GO:0009266	Chr1__20.1786;Chr4__23.2304; Chr1__20.1801;Chr1__20.1796; Chr2__24.2622;Chr1__20.1950; Chr1__20.1674;Chr1__20.2976.1; Chr5__22.2537;Chr5__22.2517	response to temperature stimulus
GO:0009908	Chr1__20.1671;Chr5__22.2903; Chr1__20.2296;Chr5__22.3410; Chr3__24.2129.3;Chr2__24.1635	flower development
GO:0009617	Chr1__20.1630;Chr4__23.3987; Chr5__22.2823;Chr3__24.2129.3; Chr2__24.1635	response to bacterium
GO:0048366	Chr5__22.2852;Chr2__24.2512; Chr3__24.2129.3;Chr3__24.3099	leaf development
GO:0009845	Chr2__20.1792;Chr5__22.2537; Chr3__24.2129.3	seed germination
GO:0048573	Chr1__20.1630;Chr2__24.2207	photoperiodism, flowering
GO:0010029	Chr5__22.3924	regulation of seed germination
GO:0006282	Chr1__20.1948	regulation of DNA repair

## Sheet: Table S7
	Table S7 Gene ID associateed with enviroment and phenotype identified by Dxy and XPCLR analysis in Eastern species
Annotation GO Terms	Gene ID	Description
GO:0071248	Chr1__20.1976	cellular response to metal ion
GO:0009644	Chr1__20.1976	response to high light intensity
GO:0010038	Chr2__24.2642;Chr1__20.1976	response to metal ion
GO:0009642	Chr1__20.1976	response to light intensity
GO:0046686	Chr2__24.2642	response to cadmium ion
GO:0008270	Chr3__24.1444;Chr2__24.2642; Chr3__24.3099	zinc ion binding

## Sheet: Table S8
	Table S8 Gene ID associateed with enviroment and and phenotype identified by Fst and XPCLR analysis in Western species
Annotation GO Terms	Gene ID	Description
GO:0006281	Chr3__24.1547;Chr3__24.2728; Chr4__23.2734;Chr4__23.2568	DNA repair
GO:0009908	Chr4__23.2509;Chr2__24.1879; Chr2__24.4383	flower development
GO:0048366	Chr2__24.1623;Chr3__24.3496; Chr4__23.2559	leaf development
GO:0009409	Chr4__23.2734;Chr5__22.3776	response to cold
GO:0042742	Chr2__24.1879;Chr2__24.4371.1	defense response to bacterium
GO:0009648	Chr2__24.4383	photoperiodism
GO:0009845	Chr5__22.3924	seed germination

## Sheet: Table S9
	Table S9 Gene ID associateed with enviroment and phenotype identified by Dxy and XPCLR analysis in Western species
Annotation GO Terms	Gene ID	Description
GO:0048449	Chr3__24.3194	floral organ formation
GO:0071248	Chr1__20.1976	cellular response to metal ion
GO:0048444	Chr3__24.3194	floral organ morphogenesis
GO:0009644	Chr1__20.1976	response to high light intensity
GO:0009965	Chr2__24.1623	leaf morphogenesis
GO:0009642	Chr1__20.1976	response to light intensity
GO:0010016	Chr2__24.1623	shoot system morphogenesis
GO:0048437	Chr3__24.3194	floral organ development
GO:0048366	Chr2__24.1623	leaf development
GO:0009908	Chr3__24.3194	flower development
GO:0010038	Chr1__20.1976	response to metal ion

## Sheet: Table S10
	Table S10 Gene ID associateed with enviroment and phenotype identified by Fst and XP-EHH analysis in Eastern species
Annotation GO Terms	Gene ID	Description
GO:0009615	Chr7__12.789	response to virus
GO:0006281	Chr5__22.2949	DNA repair
GO:0048437	Chr7__12.940;Chr7__12.940	Floral organ development
GO:0048575	Chr3__24.2589	Short-day photoperiodism, flowering
GO:0046686	Chr2__24.3477;Chr5__22.2962;	Response to cadmium ion
GO:0009414	Chr5__22.2946;Chr5__22.2664	Response to water deprivation
GO:0001666	Chr3__24.2589;Chr4__23.3856	Response to hypoxia
GO:0090567	Chr7__12.940	Reproductive shoot system development
GO:0009409	Chr3__24.2589;Chr7__12.942	Response to cold
GO:0009648	Chr3__24.2589;Chr4__23.3024; Chr1__20.2526	Photoperiodism
GO:0009617	Chr4__23.1547;Chr4__23.3987; Chr5__22.194.1;Chr5__22.3844; Chr4__23.1546	Response to bacterium
GO:0048366	Chr7__12.940;Chr5__22.3697; Chr7__12.789;Chr5__22.2952; Chr5__22.4026;Chr2__24.2536	Leaf development

[truncated: 5 more sheets: Table S11, Table S12, Table S13, Table S14, Table S15]
